# Supplementary material for: The Profiles of Diet- or Exercise-Related Self-Efficacy and Social Support Associated with Insufficient Fruit/Vegetable Intake and Exercise in Women with Abdominal Obesity
Source: Nutrients. 2025 Jul 29;17(15):2478. doi: 10.3390/nu17152478 (PMC12348066; doi:10.3390/nu17152478)
Supplement: Supplementary file 1 [file nutrients-17-02478-s001.zip]

Archive with 2 entries (2 files):
- STROBE checklist.pdf
- Supplementary Tables.pdf
